# Supplementary material for: Production of Nanocellulose from Sugarcane Bagasse and Development of Nanocellulose Conjugated with Polylysine for Fumonisin B1 Toxicity Absorption
Source: Polymers (Basel). 2024 Jul 1;16(13):1881. doi: 10.3390/polym16131881 (PMC11244476; doi:10.3390/polym16131881)
Supplement: Supplementary file 1 [file polymers-16-01881-s001.zip]

Archive with 1 entries (1 files):
- polymers-3065522-supplementary.pdf
